# Supplementary material for: Comparison of morphology, development and expression patterns of hsf and hsp11.0 of Cotesia chilonis under normal and high temperature
Source: PeerJ. 2021 Apr 27;9:e11353. doi: 10.7717/peerj.11353 (PMC8086581; doi:10.7717/peerj.11353)
Supplement: Supplemental Information 1 [file peerj-09-11353-s001.xlsx]

## Sheet: 27℃
	Body length		Head width			Body length		Head width			Body length		Head width
Larva 1	0.352		0.116		Larva 2	2.605		0.56		Larva 3	3.27		0.62
	0.347		0.105			2.397		0.591			3.478		0.661
	0.436		0.107			2.24		0.582			3.088		0.615
	0.675		0.162			2.785		0.547			3.482		0.578
	0.471		0.116			2.763		0.622			3.287		0.605
	0.436		0.112			2.122		0.539			3.188		0.407
	0.418		0.1			2.723		0.624			3.137		0.596
	0.419		0.103			2.884		0.61			3.081		0.551
	0.461		0.073			2.318		0.562			2.895		0.418
	0.455		0.084			2.925		0.638			2.747		0.541
	0.386		0.118			2.368		0.512			2.933		0.604
	0.55		0.174			2.86		0.539			3.924		0.608
	0.729		0.159			2.534		0.537			3.837		0.61
	0.57		0.126			2.251		0.493			3.172		0.596
	0.843		0.207			2.988		0.581			3.544		0.543
	0.779		0.202			2.815		0.64			3.014		0.611
	0.69		0.229			2.819		0.628			2.85		0.562
	0.713		0.208			2.742		0.5
	0.485		0.159			2.828		0.602
	0.983		0.212			2.378		0.54
	0.826		0.145			2.273		0.544
	1.074		0.184			2.78		0.435
	1.039		0.221			2.749		0.537
	0.894		0.204			2.887		0.628
	1.199		0.426			2.356		0.424
	1.488		0.379			2.861		0.522
	1.512		0.387			2.76		0.591
	1.694		0.465			2.725		0.569
	1.635		0.46
	1.55		0.384
	1.648		0.45
	1.359		0.438
	1.302		0.378
	1.367		0.365
	1.419		0.384
	1.662		0.45
	1.774		0.438
	1.463		0.378
	1.593		0.365
	2.542		0.547
	2.309		0.547
	1.507		0.412
	1.709		0.471
	2.539		0.494
	2.235		0.461
	2.59		0.506
	1.983		0.411
	2.179		0.547
	2.009		0.406
	0.93		0.187
	0.994		0.22
	1.089		0.214
	0.994		0.197
	1.036		0.195
	1.933		0.393
	2.523		0.458
	2.463		0.464
	0.991		0.333
	2.578		0.488
	1.73		0.381
	1.99		0.636
	1.524		0.494
	1.346		0.436
	1.814		0.393

## Sheet: 36℃
	Body length		Head width			Body length		Head width			Body length		Head width
Larva 1	0.597		0.192		larval 2	2.661		0.514		larval 3	3.296		0.592
	0.646		0.163			2.704		0.539			3.209		0.615
	0.609		0.12			2.676		0.556			3.186		0.651
	0.655		0.1			2.695		0.613			3.133		0.541
	0.711		0.144			2.629		0.485			3.184		0.565
	0.585		0.113			2.683		0.502			3.104		0.572
	0.703		0.132			2.81		0.569			3.035		0.524
	0.621		0.11			2.481		0.504			2.968		0.61
	0.624		0.128			2.539		0.497			2.864		0.477
	0.742		0.135			2.746		0.522			3.115		0.48
	0.697		0.144			2.678		0.583			2.841		0.44
	0.717		0.121			2.594		0.665			3.19		0.466
	0.66		0.113			2.501		0.588			3.244		0.506
	0.697		0.163			2.548		0.559
	0.788		0.192			2.52		0.548
	0.83		0.135			2.645		0.642
	0.8		0.087			2.75		0.554
	0.704		0.091			2.677		0.666
	0.705		0.121			2.624		0.595
	0.896		0.181			2.654		0.632
	0.793		0.16			2.474		0.426
	0.687		0.148			2.558		0.416
	0.806		0.155			2.538		0.534
	0.975		0.162			2.649		0.422
	0.803		0.112
	0.933		0.172
	0.775		0.118
	0.827		0.13
	0.851		0.14
	1.171		0.316
	1.342		0.333
	0.926		0.331
	1.166		0.313
	1.284		0.288
	1.369		0.34
	0.919		0.286
	1.358		0.347
	1.271		0.335
	1.378		0.348
	1.086		0.3
	1.21		0.325
	1.284		0.292
	1.225		0.275
	1.064		0.271
	2.123		0.558
	1.902		0.428
	2.695		0.482
	0.868		0.141
	1.88		0.437
	2.374		0.482
	1.312		0.401
	2.016		0.532
	2.094		0.526
	1.597		0.473
	2.128		0.525
	0.855		0.134
	1.96		0.551
	2.033		0.626
	1.494		0.452
	0.802		0.122
	2.141		0.48
	0.685		0.125
	2.513		0.467
	2.557		0.452
	2.009		0.423
	2.449		0.539
	2.413		0.445
	2.369		0.414
	1.761		0.46
	1.442		0.439
	1.068		0.336
	1.299		0.356
	1.172		0.328
	0.925		0.223
	1.932		0.495
	2.142		0.484
	2.005		0.52
	0.84		0.284
	1.192		0.423
	2.448		0.581
	2.129		0.435
	2.068		0.491
	1.975		0.455
	1.787		0.449
	2.492		0.499
	2.486		0.471
	0.637		0.12
	2.044		0.628
	0.989		0.265
	0.745		0.208
	0.805		0.234
	0.913		0.285
	1.263		0.433
	1.303		0.41
	0.652		0.15
	0.701		0.107
	0.866		0.145
	0.751		0.163
	0.798		0.173
	0.762		0.103
	2.338		0.513
	0.492		0.121
