# Supplementary material for: Comparison of morphology, development and expression patterns of hsf and hsp11.0 of Cotesia chilonis under normal and high temperature
Source: PeerJ. 2021 Apr 27;9:e11353. doi: 10.7717/peerj.11353 (PMC8086581; doi:10.7717/peerj.11353)
Supplement: Supplemental Information 2 [file peerj-09-11353-s002.xlsx]

## Sheet: Figure 5-A
27 ℃
HSP11.0												HSF
	Average HSP11.0		Average H3		HSP11.0-H3	Control	（HSP11.0-H3）-Control	2^(control-(HSP11.0-H3))					Average HSF		Average H3		HSF-H3	Control	（HSF-H3）-Control	2^(control-(HSF-H3))
ovum-1	26.7823		28.5188		-1.73642	3.43346	-5.16988	35.9989				ovum-1	29.5407		28.5188		1.0219	3.43346	-2.41156	5.32049
ovum-2	27.2773		28.5188		-1.2415	3.43346	-4.67496	25.5448				ovum-2	29.8216		28.5188		1.30281	3.43346	-2.13065	4.37915
ovum-3	27.3883		28.5188		-1.13042	3.43346	-4.56388	23.6518				ovum-3	29.9671		28.5188		1.44833	3.43346	-1.98512	3.95897
0vum-4	28.9989		28.5188		0.480186	3.43346	-2.95327	7.74503	.			0vum-4	30.7503		28.5188		2.23159	3.43346	-1.20187	2.30037	.
Larva1-1	24.3945		19.8932		4.50125	3.43346	1.06779	0.477048	.			Larva1-1	21.1145		19.8932		1.2213	3.43346	-2.21216	4.63368
Larva1-2	20.2327		21.6708		-1.4381	3.43346	-4.87155	29.2741				Larva1-2	24.5464		21.6708		2.87561	3.43346	-0.557844	1.47207	.
Larva1-3	18.7619		21.9438		-3.18195	3.43346	-6.6154	98.0472	.			Larva1-3	23.3056		21.9438		1.36171	3.43346	-2.07175	4.20395
Larva1-4	18.6051		20.3415		-1.73641	3.43346	-5.16987	35.9986				Larva1-4	22.097		20.3415		1.75549	3.43346	-1.67797	3.19978
Larva2-1	18.3991		20.0092		-1.61003	3.43346	-5.04349	32.9793				Larva2-1	22.0975		20.0092		2.08837	3.43346	-1.34509	2.54046
Larva2-2	21.0309		21.7836		-0.752773	3.43346	-4.18623	18.2046				Larva2-2	24.5319		21.7836		2.74822	3.43346	-0.685237	1.60797
Larva2-3	24.3826		21.9927		2.38991	3.43346	-1.04354	2.06129				Larva2-3	23.5148		21.9927		1.52214	3.43346	-1.91131	3.76151	.
Larva2-4	21.3		22.1008		-0.800822	3.43346	-4.23428	18.8211				Larva2-4	24.7335		22.1008		2.63265	3.43346	-0.800809	1.74208
Larva3-1	20.1199		21.3131		-1.19328	3.43346	-4.62673	24.705				Larva3-1	23.0963		21.3131		1.78312	3.43346	-1.65034	3.13907	.
Larva3-2	21.4313		21.0622		0.369174	3.43346	-3.06428	8.36452				Larva3-2	22.7332		21.0622		1.67107	3.43346	-1.76238	3.39258	.
Larva3-3	26.3293		26.3333		-0.00402173	3.43346	-3.43748	10.8339				Larva3-3	27.046		26.3333		0.712674	3.43346	-2.72078	6.5923
Larva3-4	21.5247		23.0344		-1.50962	3.43346	-4.94308	30.762	.			Larva3-4	23.0267		23.0344		-0.00765108	3.43346	-3.44111	10.8612
Pupa-1	22.2286		22.7964		-0.567826	3.43346	-4.00128	16.0142				Pupa-1	23.7792		22.7964		0.982799	3.43346	-2.45066	5.46665
Pupa-2	23.9371		21.7666		2.17058	3.43346	-1.26288	2.39974				Pupa-2	23.2247		21.7666		1.45817	3.43346	-1.97529	3.93208
Pupa-3	23.2253		20.9997		2.22568	3.43346	-1.20778	2.30982				Pupa-3	23.3916		20.9997		2.39198	3.43346	-1.04148	2.05833	.
Pupa-4	21.9872		24.1906		-2.20335	3.43346	-5.63681	49.7562	.			Pupa-4	25.1395		24.1906		0.948948	3.43346	-2.48451	5.59644
Adult-1	27.1754		25.1458		2.02966	3.43346	-1.40379	2.64597				Adult-1	27.1152		25.1458		1.96943	3.43346	-1.46403	2.75878
Adult-2	28.1296		24.5822		3.54745	3.43346	0.113997	0.924024				Adult-2	26.7456		24.5822		2.1634	3.43346	-1.27006	2.41171
Adult-3	25.8592		21.136		4.72326	3.43346	1.2898	0.409008				Adult-3	24.0899		21.136		2.95398	3.43346	-0.479474	1.39423	.
Adult-4	27.0975		27.9806		-0.883092	3.43346	-4.31655	19.9256	.			Adult-4	29.6373		27.9806		1.65665	3.43346	-1.7768	3.42666
															Egg	4.5529	0.40252
			Egg	28.3985091	3.83929										1st instar	4.0125	0.42486
			1st instar	32.63635628	3.36227										2nd instar	1.9635	0.29107
			2nd instar	23.335006526666664	4.82545										3rd instar	8.7267	2.13443
			3rd instar	14.634475096000001	5.08548										Pupa	4.9984	0.53447
			Pupa	6.907929183666667	4.55323										Adult	2.8657	0.29783
			Adult	1.3263328346666667	0.676359

## Sheet: Figure 5-B
36 ℃
HSP11.0												HSF
	Average HSP11.0		Average H3		HSP11.0-H3	Control	（HSP11.0-H3）-Control	2^(control-(HSP11.0-H3))					Average HSF		Average H3		HSF-H3	Control	（HSF-H3）-Control	2^(control-(HSF-H3))
Larva1-1	22.5419		26.5422		-4.00035	-0.280573	-3.71977	13.1754				Larva1-1	26.7858		26.5422		0.243616	1.44616	-1.20255	1.66052
Larva1-2	20.7467		24.1861		-3.43937	-0.280573	-3.1588	8.93088				Larva1-2	24.1052		24.1861		-0.0808393	1.44616	-1.527	2.07929
Larva1-3	19.1152		21.729		-2.61377	-0.280573	-2.3332	5.03921				Larva1-3	24.6341		21.729		2.90509	1.44616	1.45892	0.262459
Larva2-1	19.4154		21.5115		-2.09608	-0.280573	-1.8155	3.51982				Larva2-1	24.1697		21.5115		2.6582	2.48974	0.168451	0.311446
Larva2-2	24.0055		25.3444		-1.3389	-0.280573	-1.05833	2.08251				Larva2-2	26.0199		25.3444		0.675517	2.48974	-1.81423	1.23092
Larva2-3	23.3684		24.7529		-1.38443	-0.280573	-1.10386	2.14929				Larva2-3	25.2449		24.7529		0.491982	2.48974	-1.99776	1.39791
Larva2-4	22.9573		24.3455		-1.38827	-0.280573	-1.1077	2.15501				Larva2-4	24.4208		24.3455		0.0753051	2.48974	-2.41444	1.86599
Larva3-1	22.9714		24.3319		-1.36051	-0.280573	-1.07994	2.11395				Larva3-1	24.2869		24.3319		-0.0449643	1.38896	-1.43392	2.02822
Larva3-2	24.4179		25.1169		-0.699028	-0.280573	-0.418455	1.3365				Larva3-2	25.8363		25.1169		0.719432	1.38896	-0.669524	1.19401
Larva3-3	21.2043		21.6532		-0.448903	-0.280573	-0.16833	1.12376				Larva3-3	24.2976		21.6532		2.64443	1.38896	1.25548	0.314431
Pupa-1	20.6882		20.7849		-0.096722	-0.280573	0.183851	0.88035				Pupa-1	22.9223		20.7849		2.13743	1.12997	1.00746	0.446836
Pupa-2	20.6204		20.6578		-0.0374026	-0.280573	0.24317	0.844887				Pupa-2	23.5036		20.6578		2.84582	1.12997	1.71585	0.273464
Pupa-3	20.6177		21.1331		-0.515379	-0.280573	-0.234806	1.17675				Pupa-3	23.4354		21.1331		2.30228	1.12997	1.17231	0.398587
Pupa-4	20.9604		21.4332		-0.472787	-0.280573	-0.192215	1.14252				Pupa-4	23.004		21.4332		1.57077	1.12997	0.440801	0.661805
Adult-1	20.2686		19.3933		0.875254	-0.280573	1.15583	0.448809				Adult-1	22.3582		19.3933		2.96486	1.92983	1.03504	0.251806
Adult-2	24.0055		22.192		1.81346	-0.280573	2.09403	0.234225				Adult-2	23.085		22.192		0.893036	1.92983	-1.03679	1.05864
Adult-3	20.2256		19.0851		1.1405	-0.280573	1.42107	0.373436				Adult-3	21.3382		19.0851		2.25303	1.92983	0.323201	0.41243
Adult-4	21.2357		20.3414		0.894291	-0.280573	1.17486	0.442926				Adult-4	21.4046		20.3414		1.06311	1.92983	-0.866718	0.940918
		1st instar	9.0485	2.34945
		2nd instar	2.4767	0.34811											1st instar	2.3755	0.18442
		3rd instar	1.5247	0.30094											2nd instar	1.2066	0.41585
		Pupa	1.0111	0.08633											3rd instar	1.4514	0.60915
		Adult	0.3748	0.0499											Pupa	0.5481	0.09963
															Adult	0.8199	0.2425

## Sheet: Figure 6-A
HSP11.0
27 ℃					Difference		Average			36 ℃					Difference		Average
	Larva1-1	24.4852	24.3037		0.181472		24.3945				Larva1-1	22.5697	22.514		0.0556081		22.5419
	Larva1-2	20.116	20.3493		-0.233247		20.2327				Larva1-2	20.8199	20.6735		0.146457		20.7467
	Larva1-3	18.7415	18.7823		-0.0408163		18.7619				Larva1-3	19.0465	19.184		-0.137535		19.1152
	Larva1-4	18.4609	18.7493		-0.288398		18.6051				Larva2-1	19.3026	19.5282		-0.225557		19.4154
	Larva2-1	18.4311	18.3671		0.0640022		18.3991				Larva2-2	24.2079	23.803		0.404924		24.0055
	Larva2-2	21.1991	20.8626		0.336535		21.0309				Larva2-3	23.3599	23.377		-0.0170462		23.3684
	Larva2-3	24.6301	24.135		0.495094		24.3826				Larva2-4	23.0089	22.9057		0.103186		22.9573
	Larva2-4	21.2239	21.3761		-0.152211		21.3				Larva3-1	22.9267	23.0161		-0.0894212		22.9714
	Larva3-1	20.0329	20.2068		-0.173873		20.1199				Larva3-2	24.0459	24.7898		-0.743839		24.4179
	Larva3-2	21.3728	21.4899		-0.117062		21.4313				Larva3-3	21.2228	21.1857		0.0370575		21.2043
	Larva3-3	26.3756	26.2831		0.0924861		26.3293				Pupa-1	20.787	20.5894		0.197619		20.6882
	Larva3-4	21.3161	21.7334		-0.417354		21.5247				Pupa-2	20.4594	20.7814		-0.32201		20.6204
	Pupa-1	21.5621	22.8952		-1.33312		22.2286				Pupa-3	20.5589	20.6766		-0.117756		20.6177
	Pupa-2	23.9098	23.9645		-0.054772		23.9371				Pupa-4	20.8583	21.0626		-0.204315		20.9604
	Pupa-3	23.0606	23.3901		-0.329525		23.2253				Adult-1	20.1753	20.3618		-0.186516		20.2686
	Pupa-4	21.4767	22.4977		-1.02099		21.9872				Adult-2	24.2079	23.803		0.404924		24.0055
	Adult-1	27.3147	27.0362		0.278475		27.1754				Adult-3	20.3505	20.1007		0.249779		20.2256
	Adult-2	28.3592	27.9		0.459237		28.1296				Adult-4	21.1697	21.3018		-0.132057		21.2357
	Adult-3	25.8901	25.8284		0.0616792		25.8592
	Adult-4	27.1657	27.0293		0.136319		27.0975
control H3																Difference	Average
	Larva1-1	20.0417	19.7448		0.296894		19.8932				Larva1-1	26.629	26.4554			0.17367	26.5422
	Larva1-2	21.1242	22.2173		-1.09307		21.6708				Larva1-2	24.0753	24.2968			-0.221539	24.1861
	Larva1-3	21.7486	22.1391		-0.390447		21.9438				Larva1-3	21.6601	21.7979			-0.137726	21.729
	Larva1-4	20.1486	20.5344		-0.385859		20.3415				Larva2-1	21.4427	21.5803			-0.137546	21.5115
	Larva2-1	19.846	20.1724		-0.326395		20.0092				Larva2-2	25.2957	25.393			-0.0972959	25.3444
	Larva2-2	21.399	22.1682		-0.769191		21.7836				Larva2-3	24.7989	24.7069			0.0919601	24.7529
	Larva2-3	21.804	22.1813		-0.377331		21.9927				Larva2-4	24.384	24.3071			0.0768393	24.3455
	Larva2-4	22.0799	22.1217		-0.0418477		22.1008				Larva3-1	24.2265	24.4373			-0.210852	24.3319
	Larva3-1	21.3669	21.2593		0.107601		21.3131				Larva3-2	25.0499	25.1839			-0.134078	25.1169
	Larva3-2	20.7674	21.357		-0.589635		21.0622				Larva3-3	21.617	21.6894			-0.0724455	21.6532
	Larva3-3	25.8614	26.8053		-0.943856		26.3333				Pupa-1	20.6429	20.9269			-0.28395	20.7849
	Larva3-4	23.0333	23.0354		-0.00205161		23.0344				Pupa-2	20.5176	20.798			-0.280459	20.6578
	Pupa-1	22.4106	23.1823		-0.771693		22.7964				Pupa-3	21.0424	21.2238			-0.181402	21.1331
	Pupa-2	21.7644	21.7687		-0.00437539		21.7666				Pupa-4	21.3867	21.4798			-0.093081	21.4332
	Pupa-3	20.5005	21.4988		-0.99825		20.9997				Adult-1	19.3932	19.3935			-0.000245005	19.3933
	Pupa-4	24.075	24.3061		-0.231085		24.1906				Adult-2	22.1696	22.2144			-0.044819	22.192
	Adult-1	25.0049	25.2866		-0.281675		25.1458				Adult-3	18.9552	19.2151			-0.259867	19.0851
	Adult-2	24.3724	24.7919		-0.419552		24.5822				Adult-4	20.3553	20.3276			0.0276653	20.3414
	Adult-3	20.6927	21.5792		-0.886553		21.136
	Adult-4	28.0626	27.8986		0.164026		27.9806
	Average HSP11.0		Average H3		HSP11.0-H3	Control	（HSP11.0-H3）-Control	2^(control-(HSP11.0-H3))				Average HSP11.0		Average H3		HSP11.0-H3	Control	（HSP11.0-H3）-Control	2^(control-(HSP11.0-H3))
Larva1-1	24.3945		19.8932		4.50125	-2.11882	6.62007	0.0101662			Larva1-1	22.5419		26.5422		-4.00035	-2.11882	-1.88153	3.68465
Larva1-2	20.2327		21.6708		-1.4381	-2.11882	0.680723	0.623853			Larva1-2	20.7467		24.1861		-3.43937	-2.11882	-1.32056	2.49762
Larva1-3	18.7619		21.9438		-3.18195	-2.11882	-1.06313	2.08946			Larva1-3	19.1152		21.729		-2.61377	-2.11882	-0.494952	1.40927
Larva1-4	18.6051		20.3415		-1.73641	-2.11882	0.382405	0.767157			Larva2-1	19.4154		21.5115		-2.09608	-1.05454	-1.04153	2.05841
Larva2-1	18.3991		20.0092		-1.61003	-1.05454	-0.555491	1.46967			Larva2-2	24.0055		25.3444		-1.3389	-1.05454	-0.284355	1.21787
Larva2-2	21.0309		21.7836		-0.752773	-1.05454	0.30177	0.811256			Larva2-3	23.3684		24.7529		-1.38443	-1.05454	-0.329888	1.25692
Larva2-3	24.3826		21.9927		2.38991	-1.05454	3.44446	0.0918577			Larva2-4	22.9573		24.3455		-1.38827	-1.05454	-0.333725	1.26026
Larva2-4	21.3		22.1008		-0.800822	-1.05454	0.25372	0.838731			Larva3-1	22.9714		24.3319		-1.36051	-0.902306	-0.458207	1.37383
Larva3-1	20.1199		21.3131		-1.19328	-0.902306	-0.29097	1.22346			Larva3-2	24.4179		25.1169		-0.699028	-0.902306	0.203278	0.868575
Larva3-2	21.4313		21.0622		0.369174	-0.902306	1.27148	0.414235			Larva3-3	21.2043		21.6532		-0.448903	-0.902306	0.453403	0.730318
Larva3-3	26.3293		26.3333		-0.00402173	-0.902306	0.898284	0.536525			Pupa-1	20.6882		20.7849		-0.096722	1.27614	-1.37287	2.58985
Larva3-4	21.5247		23.0344		-1.50962	-0.902306	-0.607314	1.52342			Pupa-2	20.6204		20.6578		-0.0374026	1.27614	-1.31355	2.48552
Pupa-1	22.2286		22.7964		-0.567826	1.27614	-1.84397	3.58997			Pupa-3	20.6177		21.1331		-0.515379	1.27614	-1.79152	3.4618
Pupa-2	23.9371		21.7666		2.17058	1.27614	0.894436	0.537957			Pupa-4	20.9604		21.4332		-0.472787	1.27614	-1.74893	3.36109
Pupa-3	23.2253		20.9997		2.22568	1.27614	0.949534	0.5178			Adult-1	20.2686		19.3933		0.875254	3.43346	-2.5582	5.88974
Pupa-4	21.9872		24.1906		-2.20335	1.27614	-3.47949	11.154	.		Adult-2	24.0055		22.192		1.81346	3.43346	-1.62	3.07375
Adult-1	27.1754		25.1458		2.02966	3.43346	-1.40379	2.64597			Adult-3	20.2256		19.0851		1.1405	3.43346	-2.29296	4.90061
Adult-2	28.1296		24.5822		3.54745	3.43346	0.113997	0.924025			Adult-4	21.2357		20.3414		0.894291	3.43346	-2.53917	5.81253
Adult-3	25.8592		21.136		4.72326	3.43346	1.2898	0.409008
Adult-4	27.0975		27.9806		-0.883092	3.43346	-4.31655	19.9256	.
				27 ℃		36 ℃
			1st instar	0.8726584794999999	0.437562	2.530516933	0.657051
			2nd instar	0.802878279	0.28159	1.4483645035	0.203577
			3rd instar	0.9244104977500001	0.267547	0.9909086176666667	0.195578
			Pupa	1.5485742270000002	1.02071	2.974565053	0.253965
			Adult	1.3263331223333334	0.676359	4.9191571755000005	0.654856

## Sheet: Figure 6-B
HSF
									36 ℃					Difference		Average
27 ℃					Difference		Average			Larva1-1	26.7408	26.8308		-0.090061		26.7858
	Larva1-1	21.0368	21.1922		-0.155393		21.1145			Larva1-2	24.0733	24.1371		-0.0638317		24.1052
	Larva1-2	24.3931	24.6996		-0.306462		24.5464			Larva1-3	24.3811	24.8871		-0.506068		24.6341
	Larva1-3	23.2034	23.4077		-0.204293		23.3056			Larva2-1	24.1277	24.2117		-0.0839508		24.1697
	Larva1-4	22.2159	21.9781		0.237774		22.097			Larva2-2	26.0142	26.0256		-0.0114111		26.0199
	Larva2-1	22.0471	22.148		-0.100858		22.0975			Larva2-3	25.2241	25.2656		-0.0415873		25.2449
	Larva2-2	24.1964	24.8673		-0.670911		24.5319			Larva2-4	24.2311	24.6106		-0.379578		24.4208
	Larva2-3	23.3551	23.6745		-0.319311		23.5148			Larva3-1	24.2148	24.359		-0.144177		24.2869
	Larva2-4	24.7621	24.7048		0.0573752		24.7335			Larva3-2	25.5965	26.0761		-0.479642		25.8363
	Larva3-1	22.8928	23.2997		-0.406977		23.0963			Larva3-3	24.2594	24.3358		-0.0763316		24.2976
	Larva3-2	22.6194	22.8471		-0.22762		22.7332			Pupa-1	22.8637	22.9809		-0.117243		22.9223
	Larva3-3	26.8187	27.2734		-0.454728		27.046			Pupa-2	23.4142	23.593		-0.178843		23.5036
	Larva3-4	22.9699	23.0835		-0.113605		23.0267			Pupa-3	23.5281	23.3427		0.185338		23.4354
	Pupa-1	23.5112	24.0473		-0.536047		23.7792			Pupa-4	22.8831	23.1249		-0.241767		23.004
	Pupa-2	23.3045	23.1449		0.159632		23.2247			Adult-1	22.3684	22.348		0.0203417		22.3582
	Pupa-3	23.428	23.3553		0.0727378		23.3916			Adult-2	23.0859	23.0842		0.0016282		23.085
	Pupa-4	25.2489	25.0302		0.218722		25.1395			Adult-3	21.2804	21.3959		-0.115433		21.3382
	Adult-1	26.9219	27.3085		-0.386646		27.1152			Adult-4	21.3468	21.4623		-0.115574		21.4046
	Adult-2	26.7835	26.7076		0.0759459		26.7456
	Adult-3	23.9142	24.2657		-0.351551		24.0899
	Adult-4	29.5169	29.7576		-0.240718		29.6373
control H3					Difference		Average									Difference	Average
	Larva1-1	20.0417	19.7448		0.296894		19.8932				Larva1-1	26.629	26.4554			0.17367	26.5422
	Larva1-2	21.1242	22.2173		-1.09307		21.6708				Larva1-2	24.0753	24.2968			-0.221539	24.1861
	Larva1-3	21.7486	22.1391		-0.390447		21.9438				Larva1-3	21.6601	21.7979			-0.137726	21.729
	Larva1-4	20.1486	20.5344		-0.385859		20.3415				Larva2-1	21.4427	21.5803			-0.137546	21.5115
	Larva2-1	19.846	20.1724		-0.326395		20.0092				Larva2-2	25.2957	25.393			-0.0972959	25.3444
	Larva2-2	21.399	22.1682		-0.769191		21.7836				Larva2-3	24.7989	24.7069			0.0919601	24.7529
	Larva2-3	21.804	22.1813		-0.377331		21.9927				Larva2-4	24.384	24.3071			0.0768393	24.3455
	Larva2-4	22.0799	22.1217		-0.0418477		22.1008				Larva3-1	24.2265	24.4373			-0.210852	24.3319
	Larva3-1	21.3669	21.2593		0.107601		21.3131				Larva3-2	25.0499	25.1839			-0.134078	25.1169
	Larva3-2	20.7674	21.357		-0.589635		21.0622				Larva3-3	21.617	21.6894			-0.0724455	21.6532
	Larva3-3	25.8614	26.8053		-0.943856		26.3333				Pupa-1	20.6429	20.9269			-0.28395	20.7849
	Larva3-4	23.0333	23.0354		-0.00205161		23.0344				Pupa-2	20.5176	20.798			-0.280459	20.6578
	Pupa-1	22.4106	23.1823		-0.771693		22.7964				Pupa-3	21.0424	21.2238			-0.181402	21.1331
	Pupa-2	21.7644	21.7687		-0.00437539		21.7666				Pupa-4	21.3867	21.4798			-0.093081	21.4332
	Pupa-3	20.5005	21.4988		-0.99825		20.9997				Adult-1	19.3932	19.3935			-0.000245005	19.3933
	Pupa-4	24.075	24.3061		-0.231085		24.1906				Adult-2	22.1696	22.2144			-0.044819	22.192
	Adult-1	25.0049	25.2866		-0.281675		25.1458				Adult-3	18.9552	19.2151			-0.259867	19.0851
	Adult-2	24.3724	24.7919		-0.419552		24.5822				Adult-4	20.3553	20.3276			0.0276653	20.3414
	Adult-3	20.6927	21.5792		-0.886553		21.136
	Adult-4	28.0626	27.8986		0.164026		27.9806
	Average HSF		Average H3		HSF-H3	Control	（HSF-H3）-Control	2^(control-(HSF-H3))				Average HSF		Average H3		HSF-H3	Control	（HSF-H3）-Control	2^(control-(HSF-H3))
Larva1-1	21.1145		19.8932		1.2213	1.44616	-0.224867	1.16867			Larva1-1	26.7858		26.5422		0.243616	1.44616	-1.20255	2.30146
Larva1-2	24.5464		21.6708		2.87561	1.44616	1.42945	0.371273			Larva1-2	24.1052		24.1861		-0.0808393	1.44616	-1.527	2.88187
Larva1-3	23.3056		21.9438		1.36171	1.44616	-0.0844543	1.06029			Larva1-3	24.6341		21.729		2.90509	1.44616	1.45892	0.363765
Larva1-4	22.097		20.3415		1.75549	1.44616	0.309321	0.807021			Larva2-1	24.1697		21.5115		2.6582	2.48974	0.168451	0.889797
Larva2-1	22.0975		20.0092		2.08837	2.48974	-0.401379	1.32077			Larva2-2	26.0199		25.3444		0.675517	2.48974	-1.81423	3.51671
Larva2-2	24.5319		21.7836		2.74822	2.48974	0.258475	0.835971			Larva2-3	25.2449		24.7529		0.491982	2.48974	-1.99776	3.9938
Larva2-3	23.5148		21.9927		1.52214	2.48974	-0.967601	1.95559			Larva2-4	24.4208		24.3455		0.0753051	2.48974	-2.41444	5.33112
Larva2-4	24.7335		22.1008		2.63265	2.48974	0.142903	0.905695			Larva3-1	24.2869		24.3319		-0.0449643	1.38896	-1.43392	2.7018
Larva3-1	23.0963		21.3131		1.78312	1.38896	0.394164	0.76093			Larva3-2	25.8363		25.1169		0.719432	1.38896	-0.669524	1.59055
Larva3-2	22.7332		21.0622		1.67107	1.38896	0.282118	0.822383			Larva3-3	24.2976		21.6532		2.64443	1.38896	1.25548	0.418855
Larva3-3	27.046		26.3333		0.712674	1.38896	-0.676282	1.59802			Pupa-1	22.9223		20.7849		2.13743	1.12997	1.00746	0.49742
Larva3-4	23.0267		23.0344		-0.00765108	1.38896	-1.39661	2.63282			Pupa-2	23.5036		20.6578		2.84582	1.12997	1.71585	0.304422
Pupa-1	23.7792		22.7964		0.982799	1.12997	-0.147172	1.1074			Pupa-3	23.4354		21.1331		2.30228	1.12997	1.17231	0.44371
Pupa-2	23.2247		21.7666		1.45817	1.12997	0.328195	0.796532			Pupa-4	23.004		21.4332		1.57077	1.12997	0.440801	0.736725
Pupa-3	23.3916		20.9997		2.39198	1.12997	1.26201	0.416962			Adult-1	22.3582		19.3933		2.96486	1.92983	1.03504	0.488004
Pupa-4	25.1395		24.1906		0.948948	1.12997	-0.181023	1.13369			Adult-2	23.085		22.192		0.893036	1.92983	-1.03679	2.05166
Adult-1	27.1152		25.1458		1.96943	1.92983	0.0395982	0.972926			Adult-3	21.3382		19.0851		2.25303	1.92983	0.323201	0.799294
Adult-2	26.7456		24.5822		2.1634	1.92983	0.233574	0.850525			Adult-4	21.4046		20.3414		1.06311	1.92983	-0.866718	1.82351
Adult-3	24.0899		21.136		2.95398	1.92983	1.02416	0.491698
Adult-4	29.6373		27.9806		1.65665	1.92983	-0.273173	1.20846
						27 ℃		36 ℃
					1st instar	0.8518125522500001	0.177197	1.8490297153333335	0.761299
					2nd instar	1.254505408	0.257026	3.43285918725	0.930603
					3rd instar	1.45353652425	0.43681	1.5704008893333334	0.659106
					Pupa	0.8636447525000001	0.167423	0.4955694005	0.0900862
					Adult	0.50599609125	0.0858679	1.29061688925	0.381745
